# Supplementary material for: Rare dentin defects: Understanding the pathophysiological mechanisms of COLXVA1 mutations
Source: Genes Dis. 2024 Apr 20;11(5):101303. doi: 10.1016/j.gendis.2024.101303 (PMC11074959; doi:10.1016/j.gendis.2024.101303)
Supplement: Multimedia component 4 [file mmc4.xlsx]

## Sheet: Enrichment in KEGG pathways
Category	Term	Count	%	Genes	Fold Enrichment	PValue	Bonferroni	Benjamini	FDR
UP_SEQ_FEATURE	REGION:Triple-helical region	11	14.8649	COL17A1, COL1A1, COL3A1, COL4A2, COL5A1, COL11A1, COL4A4, COL6A2, COL4A3, COL6A1, COL6A3	132.866	1.84219e-19	1.34664e-16	6.73319e-17	6.08842e-17
GOTERM_BP_DIRECT	GO:0035987~endodermal cell differentiation	13	17.5676	LAMB3, COL11A1, LAMA3, FN1, LAMB1, MMP8, VTN, COL4A2, COL6A1, COL8A1, GRB2, ITGAV, ITGA5	110.239	4.00032e-22	3.03225e-19	6.06449e-20	5.49645e-20
GOTERM_MF_DIRECT	GO:0030020~extracellular matrix structural constituent conferring tensile strength	17	22.973	COL17A1, COL18A1, COL15A1, COL14A1, COL11A1, COL1A1, COL3A1, COL1A2, COL4A2, COL5A1, COL4A4, COL6A2, COL4A3, COL5A2, COL6A1, COL6A3, COL8A1	99.5182	1.42815e-28	2.22791e-26	7.42638e-27	5.61739e-27
GOTERM_BP_DIRECT	GO:0033627~cell adhesion mediated by integrin	11	14.8649	ITGB1, VTN, ITGA3, ITGB4, ITGA2, ITGB3, ITGA2B, ITGAV, ITGA6, ITGA5, FBN1	70.5283	2.95214e-16	2.52465e-13	3.19674e-14	2.89731e-14
UP_KW_CELLULAR_COMPONENT	KW-0084~Basement membrane	12	16.2162	COL17A1, LAMA5, COL18A1, COL4A2, LAMB3, COL4A4, COL4A3, LAMA3, COL8A1, LAMB1, LAMC2, LAMC1	66.6351	1.42608e-17	2.85215e-16	9.50717e-17	8.55646e-17
INTERPRO	IPR008160:Collagen triple helix repeat	18	24.3243	COL17A1, COL18A1, COL26A1, COL15A1, COL14A1, COL11A1, COL1A1, COL3A1, COL1A2, COL4A2, COL5A1, COL4A4, COL6A2, COL4A3, COL5A2, COL6A1, COL6A3, COL8A1	58.2713	8.24896e-26	1.33633e-23	1.33633e-23	1.02287e-23
GOTERM_MF_DIRECT	GO:0005518~collagen binding	15	20.2703	CRTAP, VWF, COL14A1, ITGA3, LUM, ITGA2, FN1, P3H1, PCOLCE, GP6, VTN, COL6A2, COL6A1, SERPINH1, CD44	58.1097	2.83152e-21	4.41716e-19	1.10429e-19	8.35297e-20
GOTERM_BP_DIRECT	GO:0030199~collagen fibril organization	16	21.6216	FKBP10, COL18A1, COL15A1, CRTAP, COL14A1, LUM, COL11A1, P3H1, COL1A1, COL3A1, COL1A2, COL4A2, COL5A1, COL4A3, COL5A2, SERPINH1	55.3428	2.09327e-22	1.5867e-19	3.96675e-20	3.59519e-20
GOTERM_CC_DIRECT	GO:0005604~basement membrane	19	25.6757	COL17A1, LAMA5, COL18A1, COL15A1, CD151, DST, ITGB4, LAMA3, FN1, LAMB1, LAMC2, LAMC1, VTN, COL4A2, COL5A1, COL4A4, COL4A3, AMTN, FBN1	55.2214	8.46925e-27	1.77007e-24	5.90025e-25	4.51694e-25
UP_KW_DISEASE	KW-0263~Epidermolysis bullosa	10	13.5135	COL17A1, CD151, LAMB3, DST, ITGA3, ITGB4, LAMA3, ITGA6, LAMC2, PLEC	54.7917	1.46502e-14	3.66374e-13	3.66256e-13	3.07655e-13
GOTERM_CC_DIRECT	GO:0005581~collagen trimer	18	24.3243	COL17A1, COL18A1, COL26A1, COL15A1, COL14A1, COL11A1, PCOLCE, MMP8, COL1A1, COL3A1, COL1A2, COL4A2, COL5A1, COL6A2, COL4A3, COL6A1, SERPINH1, COL6A3	53.4281	4.79809e-25	1.0028e-22	2.507e-23	1.91924e-23
KEGG_PATHWAY	hsa04512:ECM-receptor interaction	28	37.8378	ITGB1, LAMA5, ITGB4, ITGB3, LAMA3, ITGA2B, LAMC2, LAMC1, VTN, ITGAV, LAMB3, VWF, ITGA3, ITGA2, FN1, LAMB1, GP6, COL1A1, COL1A2, COL4A2, COL4A4, COL6A2, COL4A3, COL6A1, COL6A3, ITGA6, ITGA5, CD44	51.3106	1.11342e-41	1.28043e-39	6.40217e-40	4.73204e-40
GOTERM_MF_DIRECT	GO:0005201~extracellular matrix structural constituent	27	36.4865	COL17A1, LAMA5, COL18A1, COL15A1, COL14A1, COL11A1, LAMA3, LAMC2, LAMC1, VTN, POSTN, LAMB3, VWF, LUM, FN1, LAMB1, PCOLCE, COL1A1, COL3A1, COL1A2, COL4A2, COL5A1, COL4A4, COL4A3, COL5A2, COL8A1, FBN1	51.17	3.49204e-38	5.44758e-36	5.44758e-36	4.12061e-36
UP_SEQ_FEATURE	MOTIF:Cell attachment site	15	20.2703	LAMA5, COL18A1, VWF, COL14A1, LAMA3, FN1, COL1A1, VTN, COL4A4, COL6A2, COL4A3, COL5A2, COL6A1, COL6A3, FBN1	46.822	8.26631e-20	6.04268e-17	6.04268e-17	5.46403e-17
UP_KW_DOMAIN	KW-0176~Collagen	21	28.3784	COL17A1, COL18A1, COL26A1, COL15A1, COL14A1, COL11A1, PCOLCE, MMP8, COL1A1, COL3A1, COL1A2, COL4A2, COL5A1, COL4A4, COL6A2, COL4A3, COL5A2, COL6A1, SERPINH1, COL6A3, COL8A1	44.1697	4.99273e-28	8.48764e-27	8.48764e-27	6.98982e-27
GOTERM_MF_DIRECT	GO:0005178~integrin binding	26	35.1351	ITGB1, LAMA5, CD151, ITGB4, SRC, ITGB3, LAMA3, ITGA2B, LAMC1, VTN, ITGAV, VWF, DST, ITGA3, ITGA2, FN1, LAMB1, PTK2, COL3A1, COL5A1, COL4A3, ITGA6, TLN2, ITGA5, TLN1, FBN1	42.8075	1.43193e-34	2.23381e-32	1.1169e-32	8.44837e-33
GOTERM_BP_DIRECT	GO:0007229~integrin-mediated signaling pathway	18	24.3243	ITGB1, LAMA5, DST, ITGB4, SRC, ITGA3, ITGB3, ITGA2, LAMA3, ITGA2B, FN1, PTK2, COL3A1, ITGAV, ITGA6, ITGA5, TLN1, BCAR1	42.6289	2.68804e-23	2.03753e-20	6.79177e-21	6.1556e-21
GOTERM_BP_DIRECT	GO:0007160~cell-matrix adhesion	16	21.6216	ITGB1, COL17A1, ITGB4, ITGA3, ITGB3, ITGA2, PXN, ITGA2B, FN1, VTN, COL3A1, ITGAV, ITGA6, ITGA5, CD44, VCL	38.5877	6.77728e-20	5.13718e-17	8.56197e-18	7.75999e-18
GOTERM_BP_DIRECT	GO:0030198~extracellular matrix organization	26	35.1351	COL17A1, ITGB1, COL18A1, COL15A1, COL14A1, COL11A1, ITGB3, ITGA2B, MMP20, VTN, ITGAV, POSTN, ITGA3, ITGA2, MMP8, COL1A1, COL3A1, COL1A2, COL4A2, COL5A1, COL4A4, COL4A3, COL5A2, COL8A1, ITGA6, ITGA5	35.9728	1.6648e-32	1.26191e-29	6.30957e-30	5.71857e-30
UP_KW_DISEASE	KW-0986~Amelogenesis imperfecta	10	13.5135	FAM83H, LAMB3, ENAM, AMBN, AMTN, KLK4, WDR72, ODAPH, AMELX, MMP20	35.0667	2.42271e-12	6.05682e-11	3.02838e-11	2.54384e-11
UP_KW_CELLULAR_COMPONENT	KW-0272~Extracellular matrix	36	48.6486	COL17A1, LAMA5, COL18A1, COL15A1, COL14A1, COL11A1, LAMA3, LAMC2, LAMC1, MMP20, AMELX, POSTN, COL26A1, CRTAP, LAMB3, VWF, LUM, AMBN, FN1, P3H1, LAMB1, MMP8, COL1A1, COL3A1, COL1A2, COL4A2, COL5A1, ENAM, COL4A4, COL6A2, COL4A3, COL5A2, COL6A1, COL6A3, COL8A1, FBN1	31.6397	1.59604e-44	3.19208e-43	3.19208e-43	2.87287e-43
KEGG_PATHWAY	hsa04510:Focal adhesion	38	51.3514	ITGB1, LAMA5, ITGB4, SRC, ITGB3, PXN, LAMA3, ITGA2B, LAMC2, LAMC1, EGFR, VTN, FLNA, ITGAV, FYN, LAMB3, VWF, ITGA3, ITGA2, FN1, LAMB1, PTK2, COL1A1, COL1A2, COL4A2, COL4A4, COL6A2, COL4A3, COL6A1, COL6A3, GRB2, ITGA6, TLN2, ITGA5, TLN1, SOS1, BCAR1, VCL	30.53	5.72813e-50	6.58735e-48	6.58735e-48	4.86891e-48
KEGG_PATHWAY	hsa05222:Small cell lung cancer	17	22.973	ITGB1, LAMA5, LAMB3, ITGA3, ITGA2, LAMA3, ITGA2B, FN1, LAMB1, LAMC2, LAMC1, PTK2, COL4A2, COL4A4, COL4A3, ITGAV, ITGA6	30.137	5.18584e-20	5.96372e-18	9.93953e-19	7.34661e-19
KEGG_PATHWAY	hsa04974:Protein digestion and absorption	18	24.3243	COL17A1, COL18A1, COL26A1, COL15A1, COL14A1, COL11A1, COL1A1, COL3A1, COL1A2, COL4A2, COL5A1, COL4A4, COL6A2, COL4A3, COL5A2, COL6A1, COL6A3, COL8A1	28.5019	7.63668e-21	8.78218e-19	1.75644e-19	1.29824e-19
GOTERM_CC_DIRECT	GO:0031012~extracellular matrix	26	35.1351	COL17A1, COL18A1, COL15A1, COL14A1, COL11A1, MMP20, POSTN, VWF, LUM, FN1, MMP8, COL1A1, COL3A1, COL1A2, COL4A2, COL5A1, ENAM, COL4A4, COL6A2, COL4A3, COL5A2, COL6A1, AMTN, COL6A3, COL8A1, FBN1	28.0091	1.18926e-29	2.48556e-27	1.24278e-27	9.5141e-28
GOTERM_CC_DIRECT	GO:0005788~endoplasmic reticulum lumen	30	40.5405	COL17A1, FKBP10, COL18A1, COL15A1, COL14A1, COL11A1, LAMC1, SERPINH1, AMELX, COL26A1, CRTAP, AMBN, FN1, P3H1, LAMB1, COL1A1, COL3A1, COL1A2, COL4A2, COL5A1, ENAM, COL4A4, COL6A2, COL4A3, COL5A2, COL6A1, AMTN, COL6A3, COL8A1, FBN1	26.9145	3.96614e-34	8.28923e-32	8.28923e-32	6.34582e-32
KEGG_PATHWAY	hsa05146:Amoebiasis	15	20.2703	LAMA5, LAMB3, LAMA3, FN1, LAMB1, LAMC2, LAMC1, PTK2, COL1A1, COL3A1, COL1A2, COL4A2, COL4A4, COL4A3, VCL	23.9845	4.82389e-16	5.10703e-14	7.92496e-15	5.85758e-15
BIOCARTA	h_integrinPathway:Integrin Signaling Pathway	10	13.5135	ITGB1, SRC, PXN, GRB2, FYN, TLN1, SOS1, PTK2, VCL, BCAR1	20.888	8.34172e-11	6.84022e-09	6.84021e-09	4.92162e-09
UP_KW_PTM	KW-0379~Hydroxylation	21	28.3784	COL17A1, COL18A1, COL26A1, COL15A1, CRTAP, COL14A1, AMBN, COL11A1, EGFR, COL1A1, COL3A1, COL1A2, COL4A2, COL5A1, COL4A4, COL6A2, COL4A3, COL5A2, COL6A1, COL6A3, COL8A1	20.1285	7.72301e-21	1.62183e-19	1.69906e-19	1.46737e-19
GOTERM_BP_DIRECT	GO:0098609~cell-cell adhesion	14	18.9189	LAMA5, COL14A1, SRC, ITGA3, ITGA2, LAMA3, ITGA2B, EGFR, ITGAV, ITGA6, TLN2, ITGA5, TLN1, CD44	18.8733	3.51651e-13	2.66519e-10	2.96169e-11	2.68427e-11
GOTERM_BP_DIRECT	GO:0007155~cell adhesion	38	51.3514	ITGB1, COL18A1, COL15A1, CD151, ITGB4, SRC, ITGB3, PXN, LAMA3, ITGA2B, LAMC2, LAMC1, VTN, ITGAV, AMELX, POSTN, LAMB3, VWF, DST, ITGA3, AMBN, ITGA2, FN1, LAMB1, COL1A1, COL5A1, COL6A2, COL4A3, COL6A1, AMTN, COL6A3, COL8A1, ITGA6, TLN2, ITGA5, CD44, BCAR1, VCL	17.6491	1.45536e-37	1.10316e-34	1.10316e-34	9.99834e-35
KEGG_PATHWAY	hsa04611:Platelet activation	13	17.5676	ITGB1, VWF, SRC, ITGB3, ITGA2, ITGA2B, GP6, COL1A1, COL3A1, COL1A2, FYN, TLN2, TLN1	17.0986	5.62807e-12	6.47226e-10	6.47228e-11	4.78386e-11
GOTERM_BP_DIRECT	GO:0016477~cell migration	17	22.973	ITGB1, LAMA5, CD151, LAMB3, ITGB4, ITGB3, PXN, LAMA3, LAMB1, LAMC1, PTK2, VTN, COL5A1, ITGAV, GPC4, CD44, BCAR1	16.0753	4.98722e-15	3.78697e-12	4.72539e-13	4.28277e-13
KEGG_PATHWAY	hsa05165:Human papillomavirus infection	31	41.8919	ITGB1, LAMA5, ITGB4, ITGB3, PXN, LAMA3, ITGA2B, LAMC2, LAMC1, EGFR, VTN, ITGAV, LAMB3, VWF, ITGA3, ITGA2, FN1, LAMB1, PTK2, COL1A1, COL1A2, COL4A2, COL4A4, COL6A2, COL4A3, COL6A1, COL6A3, GRB2, ITGA6, ITGA5, SOS1	15.2747	1.04409e-29	1.2007e-27	4.00234e-28	2.95825e-28
UP_SEQ_FEATURE	DISULFID:Interchain	10	13.5135	COL1A1, LAMA5, COL3A1, LAMB3, COL11A1, LAMA3, COL6A3, LAMB1, LAMC2, LAMC1	15.1809	1.71376e-08	1.25275e-05	6.59348e-07	5.96209e-07
UP_KW_BIOLOGICAL_PROCESS	KW-0130~Cell adhesion	34	45.9459	ITGB1, LAMA5, COL18A1, COL15A1, COL14A1, ITGB4, SRC, ITGB3, PXN, LAMA3, ITGA2B, LAMC2, LAMC1, VTN, ITGAV, POSTN, LAMB3, VWF, DST, ITGA3, ITGA2, FN1, LAMB1, COL6A2, COL4A3, COL6A1, AMTN, COL6A3, COL8A1, ITGA6, ITGA5, CD44, BCAR1, VCL	14.7964	1.28206e-32	2.17951e-31	2.17951e-31	2.17951e-31
KEGG_PATHWAY	hsa05205:Proteoglycans in cancer	18	24.3243	ITGB1, SRC, LUM, ITGB3, ITGA2, PXN, FN1, EGFR, PTK2, COL1A1, VTN, COL1A2, FLNA, GRB2, ITGAV, ITGA5, SOS1, CD44	14.3205	1.34725e-15	1.53211e-13	1.93667e-14	1.43145e-14
GOTERM_CC_DIRECT	GO:0005925~focal adhesion	22	29.7297	ITGB1, CD151, DST, ITGB4, SRC, ITGA3, ITGB3, ITGA2, PXN, ITGA2B, EGFR, PTK2, FLNA, ITGAV, ITGA6, TLN2, ITGA5, TLN1, CD44, VCL, BCAR1, PLEC	14.1435	1.39364e-18	2.9127e-16	4.85451e-17	3.71637e-17
KEGG_PATHWAY	hsa04151:PI3K-Akt signaling pathway	30	40.5405	ITGB1, LAMA5, ITGB4, ITGB3, LAMA3, ITGA2B, LAMC2, LAMC1, EGFR, VTN, ITGAV, LAMB3, VWF, ITGA3, ITGA2, FN1, LAMB1, PTK2, COL1A1, COL1A2, COL4A2, COL4A4, COL6A2, COL4A3, COL6A1, COL6A3, GRB2, ITGA6, ITGA5, SOS1	13.6291	4.0337e-27	4.63876e-25	1.15969e-25	8.57161e-26
KEGG_PATHWAY	hsa04926:Relaxin signaling pathway	10	13.5135	COL1A1, COL3A1, COL1A2, COL4A2, SRC, COL4A4, COL4A3, GRB2, SOS1, EGFR	12.643	5.93695e-08	6.82747e-06	5.25192e-07	3.88185e-07
KEGG_PATHWAY	hsa04810:Regulation of actin cytoskeleton	17	22.973	ITGB1, ITGB4, SRC, ITGA3, ITGB3, ITGA2, PXN, ITGA2B, FN1, EGFR, PTK2, ITGAV, ITGA6, ITGA5, SOS1, VCL, BCAR1	12.1074	1.552e-13	1.78491e-11	1.98311e-12	1.46578e-12
GOTERM_BP_DIRECT	GO:0030335~positive regulation of cell migration	12	16.2162	ITGB1, FAM83H, COL1A1, CD151, ITGAV, ITGA6, LAMB1, LAMC2, ITGA5, PTK2, EGFR, BCAR1	11.8148	4.44674e-09	3.37063e-06	2.24709e-07	2.03661e-07
GOTERM_BP_DIRECT	GO:0001525~angiogenesis	10	13.5135	COL18A1, COL15A1, COL4A2, ITGA2B, FN1, FLNA, COL8A1, ITGAV, ITGA5, PTK2	10.309	4.63839e-07	0.000351529	1.75795e-05	1.59329e-05
UP_KW_CELLULAR_COMPONENT	KW-0965~Cell junction	16	21.6216	ITGB1, COL17A1, DST, ITGB4, SRC, ITGA3, ITGB3, PXN, PTK2, ITGAV, TLN2, ITGA5, TLN1, VCL, BCAR1, PLEC	9.60506	6.47195e-11	1.29439e-09	3.23598e-10	2.91238e-10
KEGG_PATHWAY	hsa05131:Shigellosis	11	14.8649	ITGB1, SRC, PXN, TLN2, ITGA5, TLN1, CD44, PTK2, EGFR, VCL, BCAR1	7.26331	1.66467e-06	0.000191418	1.1261e-05	8.32333e-06
GOTERM_CC_DIRECT	GO:0009986~cell surface	16	21.6216	ITGB1, CD151, ITGB4, ITGA3, ITGB3, ITGA2, ITGA2B, GP6, EGFR, ITGAV, ITGA6, ITGA5, GPC4, TLN1, AMELX, CD44	6.79485	7.79008e-09	1.62812e-06	1.48011e-07	1.1331e-07
KEGG_PATHWAY	hsa05200:Pathways in cancer	20	27.027	ITGB1, LAMA5, LAMB3, ITGA3, ITGA2, LAMA3, ITGA2B, FN1, LAMB1, LAMC2, LAMC1, EGFR, PTK2, COL4A2, COL4A4, COL4A3, GRB2, ITGAV, ITGA6, SOS1	6.14291	7.90553e-11	9.09136e-09	8.26487e-10	6.10882e-10
GOTERM_CC_DIRECT	GO:0005576~extracellular region	43	58.1081	COL17A1, LAMA5, COL18A1, COL15A1, COL14A1, COL11A1, LAMA3, KLK4, LAMC2, LAMC1, MMP20, VTN, HPX, FLNA, AMELX, COL26A1, LAMB3, VWF, LUM, ODAM, AMBN, FN1, LAMB1, PCOLCE, MMP8, COL1A1, COL3A1, COL1A2, COL4A2, COL5A1, ENAM, COL4A4, COL6A2, COL4A3, COL5A2, COL6A1, AMTN, COL6A3, COL8A1, TLN1, ODAPH, VCL, FBN1	5.43369	1.45493e-22	3.04081e-20	6.08161e-21	4.65578e-21
UP_KW_CELLULAR_COMPONENT	KW-0964~Secreted	46	62.1622	COL17A1, LAMA5, COL18A1, COL15A1, COL14A1, COL11A1, LAMA3, KLK4, LAMC2, LAMC1, EGFR, MMP20, VTN, HPX, GPC4, AMELX, POSTN, COL26A1, CRTAP, LAMB3, VWF, LUM, ODAM, AMBN, FN1, P3H1, LAMB1, PCOLCE, MMP8, COL1A1, COL3A1, COL1A2, COL4A2, COL5A1, ENAM, COL4A4, COL6A2, COL4A3, COL5A2, COL6A1, AMTN, COL6A3, COL8A1, ODAPH, CD44, FBN1	5.19368	6.11291e-24	1.22258e-22	6.11291e-23	5.50162e-23
UP_KW_LIGAND	KW-0106~Calcium	20	27.027	ITGB1, FKBP10, DST, ITGB4, ITGA3, ITGB3, COL11A1, ITGA2, ITGA2B, MMP8, MMP20, COL1A1, COL3A1, COL1A2, COL5A1, COL5A2, ITGAV, ITGA6, ITGA5, FBN1	4.90998	1.06537e-10	1.06537e-09	1.06537e-09	1.06537e-09
GOTERM_CC_DIRECT	GO:0005615~extracellular space	35	47.2973	COL17A1, LAMA5, COL18A1, COL15A1, COL14A1, COL11A1, LAMC2, LAMC1, EGFR, MMP20, VTN, HPX, SERPINH1, POSTN, CRTAP, VWF, LUM, ODAM, FN1, LAMB1, PCOLCE, MMP8, COL1A1, COL3A1, COL1A2, COL4A2, COL5A1, COL4A4, COL6A2, COL4A3, COL5A2, COL6A1, COL6A3, COL8A1, FBN1	4.90727	3.34814e-16	6.9611e-14	9.9966e-15	7.6529e-15
GOTERM_CC_DIRECT	GO:0070062~extracellular exosome	33	44.5946	ITGB1, LAMA5, COL18A1, COL15A1, ITGB4, SRC, ITGB3, LAMA3, ITGA2B, LAMC1, VTN, HPX, FLNA, ITGAV, GPC4, VWF, ITGA3, LUM, FN1, P3H1, LAMB1, PCOLCE, GP6, COL1A2, COL4A2, COL6A2, COL6A1, COL6A3, GRB2, TLN1, CD44, VCL, PLEC	4.11047	6.34384e-13	1.32586e-10	1.47318e-11	1.12779e-11
GOTERM_CC_DIRECT	GO:0048471~perinuclear region of cytoplasm	11	14.8649	ITGB1, SRC, ITGA3, ITGA2, FLNA, FYN, LAMB1, LAMC2, PTK2, EGFR, PLEC	4.07049	0.000308574	0.0624657	0.00293146	0.00224418
UP_KW_BIOLOGICAL_PROCESS	KW-0945~Host-virus interaction	12	16.2162	ITGB1, HPX, CD151, SRC, ITGA2, ITGB3, GRB2, ITGAV, FYN, ITGA5, TLN1, EGFR	3.7917	0.000201973	0.003428	0.00114451	0.00114451
UP_SEQ_FEATURE	COMPBIAS:Pro residues	23	31.0811	COL17A1, COL18A1, COL26A1, COL15A1, COL14A1, COL11A1, PTK2, FAM83H, COL1A1, COL3A1, COL1A2, COL4A2, COL5A1, ENAM, COL4A4, COL6A2, COL4A3, COL5A2, COL8A1, SOS1, AMELX, VCL, BCAR1	3.09576	1.58512e-06	0.00115805	3.51129e-05	3.17505e-05
UP_SEQ_FEATURE	CARBOHYD:N-linked (GlcNAc,,,) asparagine	49	66.2162	ITGB1, FKBP10, COL18A1, COL14A1, ITGB4, ITGB3, ITGA2B, LAMC2, LAMC1, ITGAV, POSTN, VWF, ITGA3, ITGA2, P3H1, PCOLCE, MMP8, COL4A2, ENAM, COL4A4, COL6A2, COL4A3, COL6A1, COL6A3, ITGA6, ITGA5, CD44, COL17A1, LAMA5, COL15A1, CD151, COL11A1, LAMA3, KLK4, EGFR, VTN, HPX, SERPINH1, GPC4, COL26A1, CRTAP, LAMB3, FN1, LAMB1, GP6, COL1A1, COL1A2, COL5A2, FBN1	3.0805	5.34545e-16	4.05787e-13	1.30251e-13	1.17778e-13
UP_KW_DOMAIN	KW-0732~Signal	58	78.3784	ITGB1, FKBP10, COL18A1, COL14A1, ITGB4, ITGB3, ITGA2B, LAMC2, LAMC1, MMP20, ITGAV, POSTN, VWF, ITGA3, ITGA2, P3H1, PCOLCE, MMP8, COL4A2, ENAM, COL4A4, COL6A2, COL4A3, COL6A1, AMTN, COL6A3, COL8A1, ITGA6, ITGA5, CD44, LAMA5, COL15A1, COL11A1, LAMA3, KLK4, EGFR, VTN, HPX, SERPINH1, GPC4, AMELX, COL26A1, CRTAP, LAMB3, ODAM, LUM, AMBN, FN1, LAMB1, GP6, COL1A1, COL3A1, COL1A2, COL5A1, COL5A2, ODAPH, B…	2.73861	2.41168e-19	4.09986e-18	2.04993e-18	1.68818e-18
GOTERM_CC_DIRECT	GO:0005783~endoplasmic reticulum	10	13.5135	VTN, FKBP10, CRTAP, COL1A2, VWF, COL4A3, LAMA3, SERPINH1, P3H1, ITGA5	2.37458	0.0223307	0.991085	0.0897523	0.0687099
UP_KW_DOMAIN	KW-0677~Repeat	56	75.6757	ITGB1, FKBP10, COL18A1, COL14A1, ITGB4, ITGB3, ITGA2B, LAMC2, LAMC1, MMP20, ITGAV, POSTN, VWF, DST, ITGA3, ITGA2, P3H1, PCOLCE, WDR72, MMP8, COL4A2, COL4A4, COL6A2, COL4A3, COL6A1, COL6A3, COL8A1, ITGA6, ITGA5, VCL, PLEC, COL17A1, LAMA5, COL15A1, COL11A1, PXN, LAMA3, EGFR, VTN, HPX, FLNA, AMELX, COL26A1, LAMB3, LUM, AMBN, FN1, LAMB1, GP6, COL1A1, COL3A1, COL1A2, COL5A1, COL5A2, GRB2, FBN1	2.31044	1.86337e-14	3.1708e-13	1.05591e-13	8.69571e-14
UP_KW_MOLECULAR_FUNCTION	KW-0675~Receptor	13	17.5676	ITGB1, ITGB4, ITGA3, ITGB3, ITGA2, ITGA2B, GP6, EGFR, GRB2, ITGAV, ITGA6, ITGA5, CD44	2.30123	0.00528247	0.12402	0.0264124	0.0264124
UP_KW_PTM	KW-1015~Disulfide bond	44	59.4595	COL17A1, ITGB1, LAMA5, COL18A1, COL15A1, COL14A1, ITGB4, COL11A1, ITGB3, LAMA3, ITGA2B, KLK4, LAMC2, LAMC1, EGFR, MMP20, VTN, HPX, ITGAV, POSTN, COL26A1, LAMB3, VWF, ITGA3, LUM, ITGA2, FN1, LAMB1, PCOLCE, GP6, MMP8, COL1A1, COL3A1, COL1A2, COL4A2, COL5A1, COL4A4, COL4A3, COL5A2, COL6A3, ITGA6, ITGA5, CD44, FBN1	2.21853	6.44949e-09	1.35439e-07	4.72962e-08	4.08467e-08
GOTERM_BP_DIRECT	GO:0007165~signal transduction	11	14.8649	FAM83H, COL15A1, SRC, AMBN, PXN, GRB2, SOS1, AMELX, EGFR, BCAR1, FBN1	2.21244	0.0236518	1	0.172385	0.156238
UP_KW_PTM	KW-0325~Glycoprotein	54	72.973	ITGB1, FKBP10, COL18A1, COL14A1, ITGB4, ITGB3, ITGA2B, LAMC2, LAMC1, ITGAV, POSTN, VWF, ITGA3, ITGA2, P3H1, PCOLCE, MMP8, COL4A2, ENAM, COL4A4, COL6A2, COL4A3, COL6A1, AMTN, COL6A3, ITGA6, ITGA5, CD44, COL17A1, LAMA5, COL15A1, CD151, COL11A1, LAMA3, KLK4, EGFR, VTN, HPX, SERPINH1, GPC4, COL26A1, CRTAP, LAMB3, ODAM, LUM, AMBN, FN1, LAMB1, GP6, COL1A1, COL3A1, COL1A2, COL5A2, FBN1	2.19629	4.58584e-12	9.63036e-11	5.04442e-11	4.35655e-11
UP_KW_PTM	KW-0449~Lipoprotein	10	13.5135	CD151, DST, SRC, ITGA3, ITGB4, FYN, ITGA6, GPC4, EGFR, VCL	2.04816	0.0499283	0.658898	0.122047	0.105404
GOTERM_MF_DIRECT	GO:0046872~metal ion binding	21	28.3784	ITGB1, COL18A1, POSTN, ITGB4, ITGA3, ITGB3, COL11A1, ITGA2, PXN, ITGA2B, KLK4, COL1A1, HPX, COL3A1, COL1A2, COL5A1, COL5A2, ITGAV, FYN, ITGA6, ITGA5	2.0316	0.00185598	0.251588	0.0137873	0.0104288
GOTERM_MF_DIRECT	GO:0042802~identical protein binding	13	17.5676	COL18A1, VWF, ITGB3, ITGA2B, FN1, EGFR, COL1A1, VTN, COL1A2, GRB2, FYN, AMELX, FBN1	1.97269	0.0267669	0.985484	0.122813	0.0928968
UP_KW_CELLULAR_COMPONENT	KW-0966~Cell projection	10	13.5135	ITGB1, DST, ITGA3, ITGB3, FLNA, TLN1, CD44, PTK2, VCL, BCAR1	1.94529	0.0651293	0.739965	0.260517	0.234465
GOTERM_CC_DIRECT	GO:0005886~plasma membrane	29	39.1892	COL17A1, ITGB1, CD151, ITGB4, SRC, ITGB3, PXN, ITGA2B, EGFR, FLNA, ITGAV, FYN, GPC4, COL26A1, ITGA3, ITGA2, FN1, GP6, PTK2, GRB2, ITGA6, TLN2, ITGA5, TLN1, SOS1, CD44, BCAR1, VCL, PLEC	1.4833	0.0169183	0.971736	0.0721615	0.0552433
UP_KW_LIGAND	KW-0479~Metal-binding	25	33.7838	ITGB1, FKBP10, COL18A1, ITGB4, COL11A1, ITGB3, PXN, ITGA2B, KLK4, MMP20, HPX, ITGAV, FYN, DST, ITGA3, ITGA2, P3H1, MMP8, COL1A1, COL3A1, COL1A2, COL5A1, COL5A2, ITGA6, ITGA5	1.47695	0.00186934	0.0185369	0.00934671	0.00934671
UP_SEQ_FEATURE	REGION:Disordered	62	83.7838	ITGB1, FKBP10, COL18A1, COL14A1, ITGB4, ITGB3, ITGA2B, LAMC2, LAMC1, MMP20, ITGAV, POSTN, DST, ITGA3, P3H1, PCOLCE, WDR72, MMP8, COL4A2, ENAM, COL4A4, COL6A2, COL4A3, COL6A1, AMTN, COL6A3, COL8A1, ITGA5, SOS1, CD44, VCL, PLEC, COL17A1, LAMA5, COL15A1, CD151, SRC, COL11A1, PXN, LAMA3, EGFR, FAM83H, VTN, HPX, FLNA, FYN, AMELX, COL26A1, ODAM, AMBN, FN1, LAMB1, GP6, PTK2, COL1A1, COL3A1, COL1A2, COL5…	1.25368	0.00107118	0.543175	0.0116871	0.0105679
GOTERM_MF_DIRECT	GO:0005515~protein binding	59	79.7297	ITGB1, FKBP10, ITGB4, ITGB3, ITGA2B, MMP20, ITGAV, POSTN, VWF, DST, ITGA3, ITGA2, P3H1, PCOLCE, COL4A2, ENAM, COL6A2, COL4A3, AMTN, COL8A1, ITGA6, TLN2, ITGA5, TLN1, SOS1, CD44, VCL, PLEC, COL17A1, CD151, SRC, PXN, KLK4, EGFR, FAM83H, VTN, HPX, SERPINH1, FLNA, FYN, GPC4, AMELX, CRTAP, LAMB3, ODAM, LUM, AMBN, FN1, LAMB1, GP6, PTK2, COL1A1, COL3A1, COL1A2, COL5A1, GRB2, ODAPH, BCAR1, FBN1	1.22797	0.00388486	0.455136	0.0275472	0.020837
